# Supplementary material for: Identification of four hub genes as promising biomarkers to evaluate the prognosis of ovarian cancer in silico
Source: Cancer Cell Int. 2020 Jun 24;20:270. doi: 10.1186/s12935-020-01361-1 (PMC7315561; doi:10.1186/s12935-020-01361-1)
Supplement: Supplementary file 1 — Additional file 1: Table S1. GO and KEGG pathway enrichment analysis (all terms with statistical difference). [file 12935_2020_1361_MOESM1_ESM.xlsx]

## Sheet: GO-BP
Category	Term	Count	FDR
GOTERM_BP_DIRECT	extracellular matrix organization	18	1.5e-26
GOTERM_BP_DIRECT	collagen catabolic process	9	1.5e-12
GOTERM_BP_DIRECT	cellular response to amino acid stimulus	7	2.6e-09
GOTERM_BP_DIRECT	embryonic eye morphogenesis	5	3.2e-08
GOTERM_BP_DIRECT	cell adhesion mediated by integrin	5	1.7e-07
GOTERM_BP_DIRECT	collagen fibril organization	5	8.2e-06
GOTERM_BP_DIRECT	protein heterotrimerization	4	2.7e-05
GOTERM_BP_DIRECT	cell adhesion	8	5.3e-05
GOTERM_BP_DIRECT	sequestering of TGFbeta in extracellular matrix	3	0.00014
GOTERM_BP_DIRECT	endodermal cell differentiation	4	0.00015
GOTERM_BP_DIRECT	integrin-mediated signaling pathway	5	0.00019
GOTERM_BP_DIRECT	leukocyte migration	5	0.00041
GOTERM_BP_DIRECT	skeletal system development	5	0.00059
GOTERM_BP_DIRECT	bone trabecula formation	3	0.00083
GOTERM_BP_DIRECT	viral entry into host cell	4	0.0027
GOTERM_BP_DIRECT	cell-substrate adhesion	3	0.0035
GOTERM_BP_DIRECT	cell-matrix adhesion	4	0.0033
GOTERM_BP_DIRECT	heterotypic cell-cell adhesion	3	0.0052
GOTERM_BP_DIRECT	platelet activation	4	0.0061
GOTERM_BP_DIRECT	face morphogenesis	3	0.0088
GOTERM_BP_DIRECT	blood vessel development	3	0.013
GOTERM_BP_DIRECT	negative regulation of lipoprotein metabolic process	2	0.028
GOTERM_BP_DIRECT	cellular response to retinoic acid	3	0.041
GOTERM_BP_DIRECT	glandular epithelial cell development	2	0.039
GOTERM_BP_DIRECT	negative regulation of low-density lipoprotein particle receptor biosynthetic process	2	0.039
GOTERM_BP_DIRECT	extracellular matrix disassembly	3	0.044
GOTERM_BP_DIRECT	negative regulation of lipid transport	2	0.048
GOTERM_BP_DIRECT	regulation of cellular response to growth factor stimulus	2	0.048
GOTERM_BP_DIRECT	post-embryonic eye morphogenesis	2	0.048

## Sheet: GO-CC
Category	Term	Count	FDR
GOTERM_CC_DIRECT	extracellular matrix	15	2.8e-18
GOTERM_CC_DIRECT	extracellular region	18	2e-12
GOTERM_CC_DIRECT	proteinaceous extracellular matrix	11	7.7e-12
GOTERM_CC_DIRECT	microfibril	5	6e-09
GOTERM_CC_DIRECT	collagen trimer	7	1.6e-08
GOTERM_CC_DIRECT	endoplasmic reticulum lumen	8	2.7e-08
GOTERM_CC_DIRECT	integrin complex	4	4.3e-05
GOTERM_CC_DIRECT	extracellular space	9	0.0012
GOTERM_CC_DIRECT	extracellular exosome	12	0.0017
GOTERM_CC_DIRECT	extracellular vesicle	3	0.011
GOTERM_CC_DIRECT	collagen type I trimer	2	0.014
GOTERM_CC_DIRECT	integrin alphav-beta3 complex	2	0.014
GOTERM_CC_DIRECT	collagen type VI trimer	2	0.019
GOTERM_CC_DIRECT	alphav-beta3 integrin-vitronectin complex	2	0.019
GOTERM_CC_DIRECT	basement membrane	3	0.02
GOTERM_CC_DIRECT	ruffle membrane	3	0.02
GOTERM_CC_DIRECT	alphav-beta3 integrin-IGF-1-IGF1R complex	2	0.02
GOTERM_CC_DIRECT	sarcolemma	3	0.019
GOTERM_CC_DIRECT	focal adhesion	4	0.044

## Sheet: GO-MF
Term	Category	Term	Count	FDR
GOTERM_MF_DIRECT	GOTERM_MF_DIRECT	extracellular matrix structural constituent	10	5.6e-15
GOTERM_MF_DIRECT	GOTERM_MF_DIRECT	platelet-derived growth factor binding	5	1.8e-08
GOTERM_MF_DIRECT	GOTERM_MF_DIRECT	extracellular matrix constituent conferring elasticity	3	0.00027
GOTERM_MF_DIRECT	GOTERM_MF_DIRECT	virus receptor activity	4	0.0012
GOTERM_MF_DIRECT	GOTERM_MF_DIRECT	integrin binding	4	0.0033
GOTERM_MF_DIRECT	GOTERM_MF_DIRECT	extracellular matrix binding	3	0.0043
GOTERM_MF_DIRECT	GOTERM_MF_DIRECT	SMAD binding	3	0.01
GOTERM_MF_DIRECT	GOTERM_MF_DIRECT	C-X3-C chemokine binding	2	0.04
GOTERM_MF_DIRECT	GOTERM_MF_DIRECT	neuregulin binding	2	0.04
GOTERM_MF_DIRECT	GOTERM_MF_DIRECT	retinoic acid receptor activity	2	0.04
GOTERM_MF_DIRECT	GOTERM_MF_DIRECT	vascular endothelial growth factor receptor 2 binding	2	0.043

## Sheet: KEGG
Category	Term	Count	FDR
KEGG_PATHWAY	ECM-receptor interaction	12	2.6e-17
KEGG_PATHWAY	focal adhesion	12	2.4e-13
KEGG_PATHWAY	PI3K-Akt signaling pathway	12	4.8e-11
KEGG_PATHWAY	protein digestion and absorption	8	1.9e-09
KEGG_PATHWAY	amoebiasis	5	0.00037
KEGG_PATHWAY	platelet activation	5	0.00068
KEGG_PATHWAY	arrhythmogenic right ventricular cardiomyopathy (ARVC)	4	0.0015
KEGG_PATHWAY	hypertrophic cardiomyopathy (HCM)	4	0.0021
KEGG_PATHWAY	silated cardiomyopathy	4	0.0023
KEGG_PATHWAY	proteoglycans in cancer	5	0.0021
KEGG_PATHWAY	regulation of actin cytoskeleton	4	0.025
KEGG_PATHWAY	small cell lung cancer	3	0.034
